# Supplementary material for: Eco1-dependent cohesin acetylation anchors chromatin loops and cohesion to define functional meiotic chromosome domains
Source: eLife. 2022 Feb 1;11:e74447. doi: 10.7554/eLife.74447 (PMC8856730; doi:10.7554/eLife.74447)
Supplement: Figure 2—figure supplement 1—source data 1. [file elife-74447-fig2-figsupp1-data1.zip]

Archive with 8 entries (5 files):
- Figure 2-figure supplement 1-source data1/
- Figure 2-figure supplement 1-source data1/Figure 2-figure supplement 1-source data 1_annotated.ai
- __MACOSX/
- __MACOSX/Figure 2-figure supplement 1-source data1/
- __MACOSX/Figure 2-figure supplement 1-source data1/._Figure 2-figure supplement 1-source data 1_annotated.ai
- Figure 2-figure supplement 1-source data1/Figure 2-figure supplement 1-source data 1.jpg
- __MACOSX/Figure 2-figure supplement 1-source data1/._Figure 2-figure supplement 1-source data 1.jpg
- __MACOSX/._Figure 2-figure supplement 1-source data1
