# Supplementary material for: Eco1-dependent cohesin acetylation anchors chromatin loops and cohesion to define functional meiotic chromosome domains
Source: eLife. 2022 Feb 1;11:e74447. doi: 10.7554/eLife.74447 (PMC8856730; doi:10.7554/eLife.74447)
Supplement: Figure 3—source data 1. [file elife-74447-fig3-data1.zip]

Archive with 8 entries (5 files):
- Figure 3-source data 1/
- Figure 3-source data 1/Figure 3-source data 1_annotated.ai
- __MACOSX/
- __MACOSX/Figure 3-source data 1/
- __MACOSX/Figure 3-source data 1/._Figure 3-source data 1_annotated.ai
- Figure 3-source data 1/Figure 3-source data 1.tif
- __MACOSX/Figure 3-source data 1/._Figure 3-source data 1.tif
- __MACOSX/._Figure 3-source data 1
