# Supplementary material for: Eco1-dependent cohesin acetylation anchors chromatin loops and cohesion to define functional meiotic chromosome domains
Source: eLife. 2022 Feb 1;11:e74447. doi: 10.7554/eLife.74447 (PMC8856730; doi:10.7554/eLife.74447)
Supplement: Figure 9—source data 2. [file elife-74447-fig9-data2.zip]

Archive with 8 entries (5 files):
- Figure 9-source data 2/
- Figure 9-source data 2/Figure 9-source data 2.tif
- __MACOSX/
- __MACOSX/Figure 9-source data 2/
- __MACOSX/Figure 9-source data 2/._Figure 9-source data 2.tif
- Figure 9-source data 2/Figure 9-source data 2_annotated.ai
- __MACOSX/Figure 9-source data 2/._Figure 9-source data 2_annotated.ai
- __MACOSX/._Figure 9-source data 2
